# Supplementary material for: GC/TOF-MS-Based Metabolomics Reveals Altered Metabolic Profiles in Wood-Feeding Termite Coptotermes formosanus Shiraki Digesting the Weed Mikania micrantha Kunth
Source: Insects. 2021 Oct 11;12(10):927. doi: 10.3390/insects12100927 (PMC8537488; doi:10.3390/insects12100927)
Supplement: Supplementary file 1 [file insects-12-00927-s001.zip]

Archive with 1 entries (1 files):
- insects-1406040-supplementary.pdf
